# Supplementary material for: Reaction of Partially Methylated Polygalacturonic Acid with Iron(III) Chloride and Characterization of a New Mixed Chloride–Polygalacturonate Complex
Source: Molecules. 2024 Feb 17;29(4):890. doi: 10.3390/molecules29040890 (PMC10893460; doi:10.3390/molecules29040890)
Supplement: Supplementary file 1 [file molecules-29-00890-s001.zip]

Archive with 1 entries (1 files):
- molecules-2847031-supplementary.pdf
